# Supplementary material for: School-based physical activity in relation to active travel – a cluster randomized controlled trial among adolescents enrolled in the school in motion study in Norway
Source: Int J Behav Nutr Phys Act. 2023 Nov 21;20:136. doi: 10.1186/s12966-023-01534-x (PMC10664674; doi:10.1186/s12966-023-01534-x)
Supplement: Supplementary file 1 — Additional file 1. Consort Checklist and Tidier-Checklist. [file 12966_2023_1534_MOESM1_ESM.zip]

Archive with 2 entries (2 files):
- CONSORT Checklist. Malnes et al. IJBNPA P2.doc
- TIDieR-Checklist-PDF Malnes et al.pdf
